# Supplementary material for: Consumer Preferences for Cured Meat Products from the Autochthonous Black Slavonian Pig
Source: Foods. 2023 Oct 5;12(19):3666. doi: 10.3390/foods12193666 (PMC10572601; doi:10.3390/foods12193666)
Supplement: Supplementary file 1 [file foods-12-03666-s001.zip]

Archive with 1 entries (1 files):
- foods-2640526-supplementary.pdf
